# Supplementary material for: Vibration response of blue honeysuckle branches based on mathematical model
Source: PLoS One. 2026 Jul 23;21(7):e0354337. doi: 10.1371/journal.pone.0354337 (PMC13395417; doi:10.1371/journal.pone.0354337)
Supplement: S1 File — (XLSX) [file pone.0354337.s001.xlsx]

## Sheet: Sheet1
Branch #01
Excitation frequency (Hz)	Amplitude in the y direction (mm)
5	0.2
8	0.7
11	1.4
14	3
17	12.9
20	18.1
23	9.6
26	4.3
29	3.8
32	8.5
35	22.2
38	45.7
41	38.3
44	24.9
47	12.1
50	6.4
Branch #02
Excitation frequency (Hz)	Amplitude in the y direction (mm)
5	0.1
8	0.5
11	1
14	2.3
17	8.8
20	19.2
23	14.4
26	6.7
29	4.9
32	7.6
35	15.8
38	36.1
41	49.2
44	32.5
47	16
50	7.9
Branch #03
Excitation frequency (Hz)	Amplitude in the y direction (mm)
5	0.6
8	0.2
11	2.8
14	7.4
17	15.7
20	12.9
23	5.3
26	3
29	5.5
32	12.8
35	35.1
38	52.7
41	42.4
44	23.6
47	10.2
50	4.9
Branch #04
Excitation frequency (Hz)	Amplitude in the y direction (mm)
5	0.3
8	0.9
11	1.2
14	4.7
17	13.1
20	16.5
23	8.4
26	3.8
29	4
32	10.2
35	28.6
38	48.9
41	40.3
44	22.5
47	9.7
50	4.8
Branch #05
Excitation frequency (Hz)	Amplitude in the y direction (mm)
5	0.5
8	1.1
11	4.3
14	12
17	18.4
20	11.7
23	5.2
26	3.9
29	7.6
32	18
35	40.8
38	55.3
41	44.5
44	25.1
47	11.2
50	5.7
Branch #06
Excitation frequency (Hz)	Amplitude in the y direction (mm)
5	0.1
8	0.4
11	0.6
14	2.8
17	5.9
20	14.2
23	20
26	12.5
29	5.7
32	4.3
35	8.4
38	18.8
41	38.1
44	52.6
47	34.2
50	17.3
Branch #07
Excitation frequency (Hz)	Amplitude in the y direction (mm)
5	0.2
8	0.5
11	2.8
14	6.2
17	14.3
20	10.1
23	4.7
26	3.4
29	6.9
32	15
35	38.6
38	49.3
41	36.8
44	18.5
47	8.2
50	3.1
Branch #08
Excitation frequency (Hz)	Amplitude in the y direction (mm)
5	0
8	0.7
11	1.3
14	4.1
17	9.5
20	17.9
23	11.4
26	4.2
29	3.6
32	7.8
35	20.9
38	44.2
41	47.4
44	28
47	13.7
50	6.8
Branch #09
Excitation frequency (Hz)	Amplitude in the y direction (mm)
5	0.3
8	2.1
11	6.4
14	14.7
17	12.9
20	6.8
23	3
26	2.6
29	4.2
32	9.5
35	18.4
38	38.3
41	42.7
44	28.2
47	14.9
50	6.1
Branch #10
Excitation frequency (Hz)	Amplitude in the y direction (mm)
5	0.4
8	0.2
11	0.7
14	1.1
17	4.9
20	9.6
23	16.8
26	22.3
29	12
32	5.5
35	4.1
38	7.9
41	15.2
44	32.4
47	50.5
50	36.6
